# Supplementary material for: Longitudinal Association between Uric Acid and Incident Sarcopenia
Source: Nutrients. 2023 Jul 11;15(14):3097. doi: 10.3390/nu15143097 (PMC10384494; doi:10.3390/nu15143097)
Supplement: Supplementary file 1 [file nutrients-15-03097-s001.zip]

Archive with 1 entries (1 files):
- nutrients-2467656-supplementary.pdf
